# Supplementary material for: Managing heart failure with reduced ejection fraction merged with myocardial infarction with non-obstructive coronary arteries: a case report
Source: Eur Heart J Case Rep. 2024 Sep 28;8(10):ytae540. doi: 10.1093/ehjcr/ytae540 (PMC11500752; doi:10.1093/ehjcr/ytae540)
Supplement: ytae540_Supplementary_Data [file ytae540_supplementary_data.zip]

Archive with 5 entries (5 files):
- Supplemental Figure 1.pdf
- Video 1.pptx
- Video 2.pptx
- Video 3.pptx
- Video 4.pptx
